# Supplementary material for: Bacterial Distribution in the Glacier Borehole Meltwater on the Eastern Broknes Peninsula of the Larsemann Hills and Adjacent Lake Water, East Antarctica
Source: Microorganisms. 2025 Mar 18;13(3):679. doi: 10.3390/microorganisms13030679 (PMC11945024; doi:10.3390/microorganisms13030679)
Supplement: Supplementary file 1 [file microorganisms-13-00679-s001.zip › Supplementary material S2.xlsx]

## Sheet: Table S2
Table S2. The major nutrients, δD and δ18O values of the lakes and glacier borehole meltwater.
Samples	F-	Cl-	NO2-	SO42-	Br-	NO3-	Na+	K+	Mg2+	Ca2+	δD	δ18O
Mochou Lake	0.23	282.83	1.03	48.34	0.7	BD	151.11	6.15	16.72	0.2	-144.68	-16.43
Longquan lake	BD	36.56	0.07	5	0.17	BD	18.02	0.6	2.4	BD	-164.46	-20.25
Progress lake	BD	40.32	0.1	4.91	BD	BD	19.76	0.68	2.53	BD	-152.79	-19.05
Qingcheng Lake	BD	49	0.21	6.36	0.17	BD	29.49	BD	3.64	BD	-138.5	-15.86
Ice melt water 135.3mbsf	BD	1.36	BD	0.39	BD	0.08	BD	BD	0.05	BD	-162.85	-21.2
Ice melt water 183mbsf	BD	BD	BD	0.17	BD	0.07	BD	BD	BD	BD	-265.07	-33.39
Ice melt water 200mbsf	BD	0.52	0.04	1.13	BD	0.11	BD	BD	0.14	BD	-319.4	-40.02
BD: below detection
Unit of major nutrients:ppm
Unit of δD and δ18O values:‰

## Sheet: Table S3
Table S3.The concentration of dissolved trace elements of the lakes and glacier borehole meltwater.
Samples	7Li	9Be	45Sc	47Ti	51V	52Cr	55Mn	57Fe	59Co	60Ni	63Cu	66Zn	71Ga	72Ge	75As	85Rb	88Sr	89Y	90Zr	93 Nb	95Mo	111Cd	115In	133Cs	137Ba	139La	140Ce	141Pr	146Nd	147Sm	153Eu	157Gd	159Tb	163Dy	165Ho	166Er	169Tm	172Yb	175Lu	181Ta	238U	208 Pb	232 Th	238 U
Mochou Lake	1.88407	0.0170992	0.0607437	0.113046	0.616026	2.22502	4.05451	25.4569	0.132048	1.43904	6.1703	3.70843	0.0144537	0.0576348	0.464918	2.39495	50.0125	BD	0.00832334	BD	1.01792	0.00953662	0.00792894	0.0116144	4.22625	0.0337361	0.0201233	0.00113843	0.00179159	0.00116716	0.00333724	0.00127531	0.00108226	0.00130582	0.00209025	0.00110252	0.00102858	0.00228408	0.00067881	0.0319865	0.134773	BD	BD	0.134773
Longquan lake	0.230833	0.00464559	0.0224093	BD	0.106667	0.79871	1.13293	4.123	0.0549804	0.419625	0.537118	3.34192	0.00187915	0.00548505	0.0203078	0.298903	13.7179	BD	BD	BD	BD	BD	BD	BD	0.635579	0.495748	0.429918	BD	BD	BD	BD	0.00236229	BD	BD	BD	BD	BD	0.00147464	3.20454e-05	0.00181932	0	BD	BD	BD
Progress lake	0.313677	0.0106646	0.0765813	0.0192193	0.102859	3.31474	1.86122	3.56555	0.0561447	0.545429	0.50503	2.49655	0.00681209	0.000170002	0.0461013	0.329628	14.0771	BD	BD	BD	BD	0.00415341	0.00490252	0.00138127	0.573081	0.000545693	BD	0.00092895	0.00258024	0.00088779	0.00101397	BD	0.000668678	0.000569201	0.00116998	0.00153578	0.000968554	0.00339261	0.000837864	0.00990585	0.0066295	BD	BD	0.0066295
Qingcheng Lake	0.168846	BD	0.251648	0.0634116	0.140923	8.81067	0.63951	5.55867	0.0117202	0.232456	0.837427	0.974044	BD	0.0106848	0.0614628	0.316246	13.5943	BD	BD	BD	0.0046251	BD	BD	BD	0.405567	BD	BD	BD	BD	BD	3.46794e-05	BD	BD	0.000845101	BD	BD	BD	BD	BD	0.0200075	0	BD	BD	BD
Ice melt water 135.3mbsf	0.0648019	0.00289022	0.0156635	0.0135219	0.106176	0.1129	0.471342	BD	0.0287001	0.286951	6.89361	10.3021	0.0137963	0.00512194	BD	0.0122104	0.844085	BD	BD	BD	BD	0.0116931	0.00890301	0.00449604	1.67167	0.0079689	0.0108259	0.00104343	0.000719906	0.000421278	0.00113132	BD	0.00119783	0.00140259	0.000724027	0.00196775	0.00102288	0.00135806	0.000835458	0.015198	0.00895936	BD	BD	BD
Ice melt water 183mbsf	BD	0.00202982	BD	BD	0.539643	0.123372	0.984119	BD	0.0104985	0.131904	5.32783	11.0183	BD	BD	BD	BD	0.52674	BD	BD	BD	BD	BD	BD	BD	1.80503	BD	BD	BD	BD	BD	BD	BD	6.99262e-05	0.000573115	BD	BD	BD	0.000687717	BD	BD	BD	BD	BD	0.00895936
Ice melt water 200mbsf	0.101902	0.0160203	0.000120424	0.00609348	1.42833	0.458101	1.76294	1.01762	0.048295	0.796028	3.52677	10.7813	0.017314	0.0133698	BD	0.0728021	5.52147	BD	0.00524247	BD	0.158822	0.0124551	0.0107186	0.00981883	1.66408	0.0043403	BD	0.00114598	0.00375679	0.00187857	0.000911949	BD	0.00205422	0.00289489	0.00275705	0.00159234	0.00187875	0.00207903	0.0012571	0.0265739	0.0173911	BD	BD	0.0173911
BD: below detection
Unit of dissolved trace elements:ppb
